# Supplementary material for: Prognostic value of changes in the cardiac arrest rhythms from the prehospital stage to the emergency department in out-of-hospital cardiac arrest patients without prehospital returns of spontaneous circulation: A nationwide observational study
Source: PLoS One. 2021 Sep 28;16(9):e0257883. doi: 10.1371/journal.pone.0257883 (PMC8478240; doi:10.1371/journal.pone.0257883)
Supplement: S1 Dataset — (ZIP) [file pone.0257883.s002.zip]

Archive with 7 entries (7 files):
- Data(NShock-Shock_NShock-NShock) after propensity score-matching.sav
- Data(Shock-NShock_NShock-NShock) after propensity score-matching.sav
- Data(Shock-NShock_NShock-Shock) after propensity score-matching.sav
- Data(Shock-Shock_NShock-NShock) after propensity score-matching.sav
- Data(Shock-Shock_NShock-Shock) after propensity score-matching.sav
- Data(Shock-Shock_Shock-NShock) after propensity score-matching.sav
- Total_Data before PSM.sav
